# Supplementary material for: Avian infectious bronchitis virus disrupts the melanoma differentiation associated gene 5 (MDA5) signaling pathway by cleavage of the adaptor protein MAVS
Source: BMC Vet Res. 2017 Nov 13;13:332. doi: 10.1186/s12917-017-1253-7 (PMC5683607; doi:10.1186/s12917-017-1253-7)
Supplement: Supplementary file 4 — The datasets analysed during the current study. (XLSX 20 kb) [file 12917_2017_1253_MOESM4_ESM.xlsx]

## Sheet: Fig1
	IBV copies/μl(log10)					Fold change of chMDA5 mRNA				Fold change of chIFN-β mRNA					Fold change of chIFN- λ mRNA					Fold change of chMx mRNA
Liver	4.29358	3.97654	4.69827		Liver	3.21646	2.04638	0.616223		Liver	3.44526	2.04911	3.98765		Liver	1.77572	2.44528	0.946503		Liver	3.07635	1.81036	1.08265
Kidney	4.63456	4.06529	4.49864		Kidney	4.90099	2.07281	5.1626		Kidney	2.37841	4.1475	3.22521		Kidney	6.42292	8.93858	11.1593		Kidney	3.08682	3.7386	4.43158
Muscle	4.35664	4.34957	4.46795		Muscle	1.3338	3.6971	2.1926		Muscle	1.93187	1.23971	2.8759		Muscle	2.30305	2.77984	3.23998		Muscle	2.15126	1.06567	1.24307
Intestine	5.07359	4.67329	5.16588		Intestine	5.38174	3.31029	4.94026		Intestine	11.5554	9.36001	12.077		Intestine	1.67024	1.6806	2.84578		Intestine	1.54349	1.44497	2.43158
Lung	4.78644	5.48726	5.2765		Lung	6.75695	7.5139	6.76424		Lung	15.8762	18.5557	15.7331		Lung	12.2435	9.00016	11.2739		Lung	6.72393	5.29626	4.4082
Trachea	4.59776	4.64587	5.35487		Trachea	1.86713	2.41702	0.321767		Trachea	2.34035	3.35171	1.39785		Trachea	2.56205	3.29846	0.389614		Trachea	2.72248	2.14813	3.24917

## Sheet: Fig2
	IBV copies/μl
12h	5422.56	8719.58	9130.42
24h	232771	252731	104120
36h	2125441	240783	1246678
48h	1772475	1847415	3967467
60h	5083449	4100436	4267554
72h	4164442	4698933	3374868

## Sheet: Fig3
	Fold change of chMDA5 mRNA				Fold change of chIFN-β mRNA				Fold change of chIFN- λ mRNA				Fold change of chMx mRNA
12h	2.44017	2.2222	1.97443		0.198624	0.520488	0.344144		0.909695	0.541669	0.732147		2.35025	3.12364	1.60029
24h	8.57227	7.79497	7.06252		2.37078	2.2916	1.81053		29.4972	26.3137	33.049		6.26985	7.25866	8.43664
36h	4.30951	3.86323	9.25057		204.689	192.296	257.555		147.595	221.944	164.867		11.0348	16.5791	18.4955
48h	161.983	194.938	79.3566		1013.06	805.648	1197.31		498.988	538.164	280.549		121.59	118.584	77.826
60h	337.975	345.967	469.635		1566.54	1463.26	1970.7		1020.78	934.979	736.591		219.373	212.511	290.329
72h	226.212	313.617	502.388		1301.62	1501.62	1274.92		348.679	452.29	582.825		265.186	183.664	233.291

## Sheet: Fig4
	IBV copies/μl				chMDA5 fold change				chIFN-β fold change				chIFN-λ fold change				chMx fold change
0	168	127	143
100	13466831	12619690	13879550		7983.96	6800.75	7359.87		6900.87	7283.88	7619.65		6000.88	6883.67	6402.75		1001.35	980.876	973.764
10	2875631	2734619	2407168		1117.07	1074.99	1185.88		941.117	977.995	885.875		874.987	885.76	877.874		196.987	201.876	189.768
1	315346	327346	319527		119.786	98.0847	79.9863		51.9824	36.6735	48.8743		41.9872	39.7689	36.6544		19.1644	22.2744	23.2163
10-1	34360	36105	37894		15.0174	17.1175	10.104		7.00782	6.98326	10.9874		5.00123	7.03342	5.15403		12.1465	11.0877	8.09912
10-2	7730	6671	8014		4.12846	5.08788	2.09483		1.98711	1.01375	3.37823		2.09234	2.04232	1.1033		9.12659	5.13533	7.09744

## Sheet: Fig5
	Mock control group			Test group
chTLR3	264.788	178.982	268.412	1306.85	1378.97	1191.69
dgRIG-Ⅰ	579.068	723.083	897.098	3347.33	2835.98	3178.62
chMDA5	361.864	307.957	303.598	2935.52	2535.75	2078.95
vector	89.5099	39.1064	73.7303	590.632	565.36	678.61
	Virus titers (TCID50/ml)					IBV copies/μl(log10)
Mock control group	6.4363	5.77602	5.79236		Mock control group	7.0363	7.77602	7.79236
chMDA5	5.50778	6.00134	6.01304		chMDA5	7.90778	7.30134	7.53304
dgRIG-Ⅰ	6.04821	6.00469	6.61396		dgRIG-Ⅰ	6.84821	7.30469	7.13964
chTLR3	5.54646	5.95919	5.87671		chTLR3	7.14646	6.95919	6.67671

## Sheet: Fig7
	Fold change of chIFN-β mRNA					Virus titers (TCID50/ml)					IBV copies/μl(log10)
Mock control group	906.723	931.959	922.369		Mock control group	6.63345	6.44204	6.08381		Mock control group	7.33345	7.44204	7.30838
SichMDA5	893.595	846.535	788.371		SichMDA5	6.21048	6.5233	6.22483		SichMDA5	7.21048	7.5233	7.22483
SichMAVS	780.147	799.315	755.515		SichMAVS	6.77472	6.50455	6.56084		SichMAVS	7.77472	7.00455	7.56084
SichTLR3	797.177	883.051	833.704		SichMDA5+SichMAVS	6.49717	6.96141	6.13714		SichMDA5+SichMAVS	7.49717	6.96141	6.83714
SichMDA5+SichMAVS	728.165	699.431	718.519
SichMAVS+SichTLR3	775.089	773.945	768.326
SichMDA5+SichTLR3	825.543	811.02	821.047
SichMDA5+SichMAVS+SichTLR3	694.841	663.525	629.914
